# Supplementary material for: In Vitro Metabolism of Helenalin Acetate and 11α,13-Dihydrohelenalin Acetate: Natural Sesquiterpene Lactones from Arnica
Source: Metabolites. 2022 Jan 17;12(1):88. doi: 10.3390/metabo12010088 (PMC8780470; doi:10.3390/metabo12010088)
Supplement: Supplementary file 1 [file metabolites-12-00088-s001.zip]

Archive with 1 entries (1 files):
- Supplementary_Materials_revised2.pdf
